# Supplementary material for: Transcriptome analysis and characterisation of gill-expressed carbonic anhydrase and other key osmoregulatory genes in freshwater crayfish Cherax quadricarinatus
Source: Data Brief. 2015 Sep 2;5:187–93. doi: 10.1016/j.dib.2015.08.018 (PMC4589827; doi:10.1016/j.dib.2015.08.018)
Supplement: Supplementary file 1 — Supplementary Data [file mmc1.zip]

Archive with 4 entries (4 files):
- COI_Disclosure_Peter B Mather.pdf
- COI_Disclosure_Peter J Prentis.pdf
- COI_Disclosure_A Pavasovic.pdf
- COI_Disclosure_M Y Ali.pdf
